# Supplementary material for: Effects of External Load and Holding Duration on PAPE and Muscle Activation During Isometric Split Squat Conditioning Activity
Source: Medicina (Kaunas). 2026 May 22;62(6):1007. doi: 10.3390/medicina62061007 (PMC13303738; doi:10.3390/medicina62061007)
Supplement: Supplementary file 1 [file medicina-62-01007-s001.zip]

Archive with 1 entries (1 files):
- medicina-4263992-supplementary.pdf
